# Supplementary material for: Histone demethylase JMJD1C is phosphorylated by mTOR to activate de novo lipogenesis
Source: Nat Commun. 2020 Feb 7;11:796. doi: 10.1038/s41467-020-14617-1 (PMC7005700; doi:10.1038/s41467-020-14617-1)
Supplement: Supplementary file 4 — Source Data [file 41467_2020_14617_MOESM4_ESM.zip]

Archive with 2 entries (2 files):
- Combined Source Data.pdf
- Source data.xlsx
