# Supplementary material for: Histone demethylase JMJD1C is phosphorylated by mTOR to activate de novo lipogenesis
Source: Nat Commun. 2020 Feb 7;11:796. doi: 10.1038/s41467-020-14617-1 (PMC7005700; doi:10.1038/s41467-020-14617-1)
Supplement: Supplementary file 4 — Source Data [file 41467_2020_14617_MOESM4_ESM.zip › Source data.xlsx]

## Sheet: Fig. 1
Figure 1D
Relative Luciferase Activity
EV	2364	3014	3124	2036	1987	3287	2458	2396	2781	2586
USF-1	5426	5032	4823	4030	4256	5821	6357	7021	7143	7032
USF-1+JMJD1C	16852	23658	24301	22546	28365	20358	30145	34568	20178	39425
EV	1956	1865	1749	1425	1025	968	991	1087	1201	1051
USF-1	9635	10245	12547	15234	9528	9637	9709	10472	10332	12007
JMJD1C	2369	2105	2657	1957	2532	3121	3307	3357	3168	3331
USF-1+JMJD1C	31254	38523	25648	23256	20365	28973	29689	31115	37690	39957
USF-1+Methylstat	5323	4936	5173	5326	4987	5684	6056	5826	6113	5684
USF-1+JMJD1C+Methylstat	5222	4587	4258	6325	6269	4486	5793	4577	4651	6512
EV	2333	2591	3591	2678	2608	1601	3480	3002	2668	1983
USF-1	9701	10040	10451	10462	12960	10890	9755	11905	10206	11368
JMJD1C	3396	3519	4283	3432	3624	4597	4401	4267	4081	3778
JMJD1C (1-619)	3934	4142	4416	5499	4442	5053	5498	4864	4784	4677
JMJD1C(1920-2547)	4360	4721	5405	4462	4956	5661	6346	4639	4348	5130
USF-1+JMJD1C	25138	30880	21042	38506	32698	35397	19159	25323	31350	22019
USF-1+JMJD1C (1-619)	7564	8047	10609	8570	10163	7786	9674	9528	8926	9074
USF-1+JMJD1C (1920-2547)	8365	9010	10720	11326	11535	8777	10792	10552	10542	9369
Figure 1E
ChIP: JMJD1C
FAS (-)	1.14144	0.697787	0.812736	1.34804
FAS (+)	5.90059	5.77915	6.15116	6.73117
ACC (-)	1.22738	0.644203	1.14519	0.983221
ACC (+)	7.13834	5.08267	6.30103	4.61262
SREBP1c (-)	1.17757	0.545559	1.09112	1.18576
SREBP1c (+)	6.04527	4.74303	5.83935	6.34582
Acox1 (-)	1.20423	0.640871	1.22953	0.925373
Acox1 (+)	1.00563	1.12358	0.881545	1.20423
ChIP: JMJD1C
FAS (fasted)	1.01293	0.845887	1.24706	0.894117
FAS (refed)	3.96834	4.31254	5.38347	6.09885
ACC (fasted)	1.04724	1.17821	0.856539	0.918016
ACC (refed)	6.39343	5.88316	5.41361	6.9963
SREBP1c (fasted)	1.10405	0.842535	1.0445	1.00892
SREBP1c (refed)	5.39943	4.63577	4.41621	3.8982
Acox1 (fasted)	0.896042	1.08045	1.02928	0.994221
Acox1 (refed)	1.08797	1.0081	1.12634	0.934093

## Sheet: Fig. 2
Figure 2A
FAS (-)	0.928994	1.10477	1.03078	0.935456
FAS(+)	3.0393	2.73917	2.57352	2.99746
FAS (-)+AdJMJD1C	1.13583	1.00957	0.968445	1.04517
FAS (+)+AdJMJD1C	6.83879	5.67154	6.88636	5.67154
ACC (-)	1.03663	0.987536	0.960532	1.0153
ACC(+)	3.14248	3.01447	3.53548	3.01447
ACC (-)+AdJMJD1C	0.940764	0.908718	1.00829	0.967213
ACC (+)+AdJMJD1C	6.24155	5.17624	6.78291	5.78335
SREBP-1c (-)	1.15829	0.902502	1.0367	0.902502
SREBP-1c(+)	2.17649	2.31659	2.39828	1.98894
SREBP-1c (-)+AdJMJD1C	0.947371	1.15829	1.02243	0.921465
SREBP-1c (+)+AdJMJD1C	4.73053	4.26339	4.73053	3.78948
Acox1 (-)	1.02796	1.16456	0.972511	0.834965
Acox1(+)	0.920052	0.888712	1.06421	1.11712
Acox1(-)+AdJMJD1C	1.10174	0.965794	0.986087	0.972511
Acox1 (+)+AdJMJD1C	1.03511	0.965794	0.965794	0.920052
FAS + Control	1.0456	1.00998	0.96884	0.975579
FAS +AdJMJD1C	2.12039	2.14999	2.07675	2.22581
ACC Control	1.06145	0.917663	0.810024	1.21086
ACC +AdJMJD1C	5.15523	6.89732	6.43543	8.67003
mGPAT+Control	0.94803	0.988288	1.089	0.974682
mGPAT+Ad-JMJD1c	2.91401	3.10158	2.5722	3.95315
SREBP1c +Control	0.946093	1.0353	0.829351	1.18925
SREBP1c +AdJMJD1c	3.16028	3.50656	2.75119	2.60278
Acox1 +Control	0.956717	0.970072	0.862241	1.21097
Acox1 +AdJMJD1c	1.08385	1.03252	0.950108	0.850371
Figure 2B
FAS (-)	0.928994	1.10477	1.03078	0.935456
FAS(+)	2.41788	2.77741	2.9155	2.72025
FAS (-)+shJMJD1C	1.06713	0.968445	1.03078	0.922577
FAS (+)+shJMJD1C	1.27787	1.10477	1.33214	1.12019
ACC (-)	1.03481	0.985796	0.958839	1.02056
ACC(+)	3.13695	3.00916	3.67912	3.48066
ACC (-)+shJMJD1C	1.0639	1.10908	0.939106	0.882312
ACC (+)+shJMJD1C	1.24778	1.19695	1.042	1.13238
SREBP-1c (-)	1.16192	0.89907	1.03994	0.89907
SREBP-1c(+)	2.42252	2.34	2.30778	2.15323
SREBP-1c (-)+shJMJD1C	1.10689	0.924346	0.99069	0.997581
SREBP-1c (+)+shJMJD1C	1.37221	1.17	1.27148	1.21126
Acox1 (-)	1.02796	1.16456	0.972511	0.834965
Acox1(+)	0.920052	0.888712	1.07162	1.12489
Acox1(-)+shJMJD1C	1.07907	1.01381	1.04956	0.965794
Acox1 (+)+shJMJD1C	1.03511	1.01381	1.02796	0.920052
FAS (-)	0.944816	0.984938	1.08531	0.984938
FAS(+)	2.21623	2.94467	2.63555	2.45906
FAS (-)+Methylstat	0.863402	0.887676	0.944816	0.839793
FAS (+)+Methylstat	1.05563	1.69127	1.01263	1.31778
ACC (-)	1.04839	0.8755	1.00569	1.07042
ACC(+)	2.63569	3.60046	2.86429	2.69107
ACC (-)+Methylstat	0.73112	0.81687	0.984989	0.958054
ACC (+)+Methylstat	1.13146	1.15523	1.2211	1.09291
SREBP-1c (-)	1.17441	0.796606	1.0882	0.940786
SREBP-1c(+)	2.10226	2.51741	1.97512	1.84285
SREBP-1c (-)+Methylstat	0.819002	0.836211	0.994428	0.940786
SREBP-1c (+)+Methylstat	0.994428	1.1423	1.08068	0.967235
Acox1 (-)	1.04517	1.04517	1.03078	0.87888
Acox1(+)	0.848942	1.13582	1.02366	0.968442
Acox1(-)+Methylstat	1.11245	0.897347	0.928992	1.12798
Acox1 (+)+Methylstat	0.792091	1.09713	0.995669	0.981961
Figure 2C
JMJD1C mRNA levels
JMJD1C Control	0.842375	0.981142	0.902835	0.987966	1.28568
JMJD1C Ad-JMJD1C	6.07352	4.76519	6.41982	4.5395	8.12594
mRNA levels
FAS Control	1.08509	0.938098	1.04088	0.951193	0.984737
FAS AdJMJD1C	6.53329	7.45294	8.74107	7.19907	6.95384
ACC Control	1.00642	1.10898	0.846298	1.08616	0.952135
ACC AdJMJD1C	1.62365	2.31215	2.47811	1.8267	1.95781
SREBP1c Control	0.926709	1.0354	1.07937	1.05716	0.901368
SREBP1c AdJMJD1C	2.0708	2.04229	1.9591	2.00026	2.51435
SCD Control	0.968267	1.17567	0.995489	0.837103	1.02348
SCD AdJMJD1C	1.90987	1.87057	2.30294	1.73325	2.06119
Acox1 Control	1.19194	0.928715	0.935175	1.05944	0.884729
Acox1 AdJMJD1C	0.974888	1.05944	1.02336	0.981668	0.954825
Fig. 2D
DNL
Control	0.077	0.085	0.099	0.071	0.094
Ad-JMJD1C	0.125	0.119	0.161	0.111	0.162
Fig. 2E
Liver TG
Control	29.2	32.7	31.2	29.8	31.4
Ad-JMJD1C	34.6	35.3	36.1	34.7	35.8
Fig. 2F
JMJD1C mRNA levels
JMJD1C Control	0.641759	1.41432	0.702273	1.39484	0.846807
JMJD1C sh-JMJD1C	0.420479	0.429314	0.742316	0.408981	0.578386
mRNA levels
FAS Control	0.848527	1.25966	0.995182	0.866356	1.03028
FAS shJMJD1C	0.445356	0.448454	0.418422	0.591739	0.608375
mGPAT Control	0.960694	1.20761	0.824819	1.06596	0.940924
mGPAT shJMJD1c	0.339657	0.426953	0.264649	0.563368	0.214961
ACC Control	1.13231	0.68742	0.972159	1.35591	0.8522
ACC shJMJD1c	0.692202	0.517369	0.472788	0.453528	0.411586
Acox1 Control	0.898549	1.03216	0.983277	1.05385	1.03216
Acox1 shJMJD1c	0.798669	0.923811	1.03216	1.36195	1.06118
ACAA Control	0.945404	0.888229	0.834511	1.3463	0.985552
ACAA shJMJD1c	1.18839	1.04899	1.07848	0.978744	0.919552
Fig. 2G
DNL
Control	0.093	0.098	0.103	0.086	0.087
shJMJD1C	0.078	0.083	0.085	0.081	0.079
Fig. 2H
Liver TG
Control	31.6	33.5	29.5	36.5	37.3
shJMJD1c	21.9	22.3	23.4	24.1	22.7

## Sheet: Fig. 3
Fig. 3A
mRNA levels
Brain WT	1.29602	0.84915	1.12825	0.982202	0.74437
Brain JMJD1C-LKO	1.0974	0.760011	1.41823	1.12825	0.781378
Liver WT	0.907015	1.30967	1.10895	0.932515	0.74185
Liver JMJD1C-LKO	0.381353	0.299204	0.197401	0.348492	0.273422
Kidney WT	0.805879	1.37424	0.751912	1.11623	0.951737
Kidney JMJD1C-LKO	0.945163	1.23854	0.7163	0.888002	1.35532
Lung WT	1.12526	0.747559	0.717107	1.29259	1.11749
Lung JMJD1C-LKO	1.38536	0.732175	0.98641	0.835238	1.12526
Heart WT	1.22274	0.683075	0.846813	1.0498	1.19757
Heart JMJD1C-LKO	0.812317	1.35671	0.722022	1.14085	1.02109
Spleen WT	0.909309	1.36873	0.954517	0.819515	0.947924
Spleen JMJD1C-LKO	0.884444	0.954517	1.47718	1.18332	0.967842
Muscle WT	0.853761	1.08817	0.994405	1.2158	0.847864
Muscle JMJD1C-LKO	0.769453	0.818983	0.980714	1.41608	0.877764
Fig. 3B
mRNA levels
FAS Control	0.882876	1.14099	0.864707	0.633002	0.763279	1.46437	1.14099	1.10979
FAS JMJD1C-LKO	0.460184	0.376386	0.4034	0.818063	0.489806	0.346345	0.737279	0.366093
mGPAT Control	0.811931	0.939151	0.800753	0.858226	1.29184	1.29184	1.01356	0.992699
mGPAT JMJD1C-LKO	0.582136	0.305539	0.456735	0.513853	0.394864	0.365877	0.641459	0.444245
ACC Control	0.869915	1.17198	0.726455	1.06359	1.06359	1.05625	0.99927	1.04895
ACC JMJD1C-LKO	0.338903	0.392006	0.348431	0.615123	0.466176	0.57393	0.641244	0.303327
SCD Control	0.790379	1.3385	1.00043	0.633149	1.0872	1.32925	0.979839	0.841256
SCD JMJD1C-LKO	0.637553	0.420628	0.483174	0.774113	0.348835	0.514276	0.586668	0.5436
Acox1 Control	0.968881	1.1522	0.68037	0.685102	1.16828	1.25214	0.916617	1.17641
Acox1 JMJD1C-LKO	0.820395	0.639223	1.12069	1.04564	0.749703	0.867173	1.33274	0.897753
nascent RNA levels
FAS WT fasted	1.06074	0.936315	1.08302	0.861585	0.936315	0.955989	1.21005	0.955989
FAS WT refed	52.5298	36.6328	25.195	37.9247	23.1841	18.1899	47.3425	33.7091
FAS JMJD1C-LKO fasted	0.936315	0.955989	1.01753	1.15274	1.04613	0.765814	1.21847	0.843854
FAS JMJD1C-LKO refed	1.2969	4.21363	3.30595	1.66447	1.21847	3.77131	1.07554	3.85055
mGPAT WT fasted	1.2489	1.14129	0.853026	1.2232	0.92061	0.858959	0.877008	0.877008
mGPAT WT refed	4.44031	3.657	4.0577	4.11434	3.4121	3.94674	3.16161	3.78597
mGPAT JMJD1C-LKO fasted	0.678613	0.853026	1.29295	1.06486	0.973101	1.40509	0.8297	0.807012
mGPAT JMJD1C-LKO refed	1.29295	1.16527	0.835471	1.30194	0.732378	0.953075	0.877008	1.31099
ACC WT fasted	1.13155	1.10826	0.998821	0.857553	1.07051	0.811295	1.29083	0.73118
ACC WT refed	10.1141	10.1845	11.9447	14.5032	14.7056	11.2223	9.97487	13.1619
ACC JMJD1C-LKO fasted	0.805691	0.721114	0.938415	1.23825	1.30885	0.881663	1.40279	0.800126
ACC JMJD1C-LKO refed	0.931933	1.10826	1.16336	1.03404	0.816938	1.27306	1.05577	0.991922
SCD WT fasted	1.01692	1.0099	1.19268	1.03829	1.25198	0.760071	0.995992	0.73418
SCD WT refed	7.38299	4.73776	5.0079	6.56232	6.51699	3.92912	3.666	3.06143
SCD JMJD1C-LKO fasted	0.73418	1.08238	0.879165	1.11281	1.12834	0.867061	1.23474	0.855124
SCD JMJD1C-LKO refed	0.855124	1.35117	1.20933	1.14409	1.17626	0.843351	0.825996	1.34183
ACOX WT fasted	0.980166	1.38616	0.859219	0.953364	0.859219	0.865196	1.24928	0.84739
ACOX WT refed	1.15757	0.790643	1.3297	1.01473	1.50639	0.702757	0.90821	0.883375
ACOX JMJD1C-LKO fasted	1.05052	0.914527	1.11041	1.20673	0.895707	0.883375	0.993849	0.812871
ACOX JMJD1C-LKO refed	0.953364	1.00076	1.19011	1.24065	0.88952	0.90821	1.11814	1.00772
Fig. 3C
Liver triglycerides
WT	32.3	41.6	30.8	33.9	35.2	35.8	41.3	38.2
JMJD1C-LKO	19.3	28.3	29.7	25.4	19.8	29.4	29.6	18.3
Fig. 3D
Serum triglycerides
WT	72.5	72.4	81.3	71.8	75.3	77.2	75.6	72.4
JMJD1C-LKO	36.9	41.3	48.6	39.5	41.7	42.1	45.7	38.3
Serum FFA
WT	14.6	13.8	15.7	14.3	18.4	16.3	17.4	13.1
JMJD1C-LKO	16.7	13.9	16.2	15.2	15.6	15.8	15.9	14.6
Fig. 3E
Liver glycogen
WT Fasted	1.5	1.2	1.4	1.1	1.3	1.2	0.9	1.3
WT Refed	7.3	8.6	11.4	10.2	12.9	7.9	9.4	8.6
JMJD1C-LKO Fasted	1.8	2.1	1.7	1.6	1.2	1.3	1.8	1.7
JMJD1C-LKO Refed	16.4	15.3	16.8	14.2	13.9	18.1	17.4	16.4
Fig. 3F
mRNA levels
FAS WT	1.16727	0.77011	0.831124	1.17539	0.928604	1.12751
FAS JMJD1C-LKO	0.643109	0.439257	0.464302	0.312762	0.487386	0.347031
mGPAT WT	1.09604	0.807926	0.902685	1.3308	0.853992	1.00856
mGPAT JMJD1C-LKO	0.693657	0.587351	0.688866	0.323603	0.583294	0.464032
SREBP-1c WT	1.24886	1.02145	0.901636	1.23167	0.858932	0.73745
SREBP-1c JMJD1C-LKO	0.409126	0.266206	0.692851	0.303678	0.46029	0.201747
ACC WT	0.768266	1.23087	0.784409	1.00673	1.18894	1.02078
ACC JMJD1C-LKO	0.389495	0.435178	0.646032	0.450525	0.65505	0.376228
Acox1 WT	1.52101	0.760506	0.982842	0.776485	0.765795	1.19336
Acox1 JMJD1C-LKO	0.724486	1.33333	0.989678	0.898151	0.596681	0.923402
nascent RNA levels
FAS WT	1.50152	0.710263	1.19451	0.700484	0.838815	1.0544
FAS JMJD1C-LKO	0.61832	0.431199	0.810242	0.385934	0.413633	0.350242
mGPAT WT	1.13643	1.2964	1.13643	0.765519	0.935955	0.729263
mGPAT JMJD1C-LKO	0.494661	0.232372	0.399014	0.33091	0.410232	0.219838
SREBP-1c WT	1.53559	0.992263	0.805968	0.691976	1.13981	0.83439
SREBP-1c JMJD1C-LKO	0.284953	0.231454	0.2586	0.190623	0.237961	0.194628
ACC WT	1.41503	1.07985	1.17351	0.651045	0.895539	0.785035
ACC JMJD1C-LKO	0.45402	0.628868	0.194903	0.785035	0.264406	0.264406
Acox1 WT	1.22081	0.869249	1.21238	0.839639	0.845479	1.01244
Acox1 JMJD1C-LKO	0.869249	1.17923	0.893686	0.964492	0.686742	1.43181
Fig. 3G
DNL
WT	0.17	0.16	0.15	0.14	0.13	0.16
JMJD1C-LKO	0.05	0.08	0.09	0.08	0.11	0.06
Fig 3H
Liver triglycerides
WT	508.3	485.2	452.8	512.3	487.5	556.4
JMJD1C-LKO	189.4	212.4	197.3	231.7	196.8	186.9
Fig. 3J
Serum triglycerides
WT	75.6	82.3	75.8	86.2	76.1	77.9
JMJD1C-LKO	45.3	46.8	49.5	43.7	49.9	52.1
Fig. 3K
Liver glycogen
WT	25.6	21.8	19.6	17.4	22.3	24.7
JMJD1C-LKO	41.3	38.9	41.5	37.5	36.2	33.5
Fig. 3L
Tissue weights
Liver WT	1.64	1.92	2.29	1.81	1.67	1.68
Liver KO	1.89	1.93	2.15	1.96	2.06	2.15
Kidney WT	0.49	0.46	0.48	0.53	0.46	0.51
Kidney KO	0.51	0.52	0.46	0.53	0.47	0.49
PWAT WT	0.56	0.49	0.53	0.54	0.51	0.52
PWAT KO	0.54	0.52	0.49	0.57	0.53	0.52
IWAT WT	1.06	1.03	1.04	1.08	1.02	1.12
IWAT KO	1.21	1.06	1.11	1.09	1.06	1.18
GWAT WT	1.59	1.61	1.59	1.52	1.53	1.54
GWAT KO	1.45	1.64	1.54	1.37	1.67	1.64
BAT WT	0.52	0.54	0.59	0.53	0.52	0.41
BAT KO	0.53	0.49	0.56	0.54	0.55	0.51
Fig. 3M
GTT
WT 0	97	98	97	96	99	98
WT 15	205	219	210	233	225	214
WT 30	495	461	406	475	397	501
WT 45	492	443	391	461	385	488
WT 60	444	384	325	415	325	416
WT 90	251	197	164	226	187	210
WT 120	167	134	114	135	120	136
KO 0	98	98	97	98	96	99
KO 15	264	284	298	301	268	294
KO 30	294	297	315	321	296	310
KO45	275	285	293	291	255	284
KO 60	251	243	250	263	237	253
KO 90	174	165	169	164	128	157
KO 120	154	151	153	149	122	144
AUC
WT	618.912	546.94	477.011	583.106	489.747	584.428
KO	423.062	423.062	437.48	440.604	384.612	426.546
ITT
WT 0	221	209	231	215	190	220
WT 15	197	174	210	154	161	201
WT 30	111	105	123	101	95	132
WT 45	102	93	111	91	90	114
WT 60	95	89	92	83	85	101
WT 90	99	95	96	94	95	105
KO 0	173	168	171	152	185	154
KO 15	71	68	69	54	79	66
KO 30	66	57	61	48	66	51
KO45	57	44	54	42	58	43
KO 60	46	36	47	33	47	36
KO 90	55	46	55	42	53	43
AUC
WT	176.282	163.462	184.402	157.692	152.991	186.538
KO	100	89.5299	97.6496	79.2735	104.274	83.9744
Fig. 3N
Serum Insulin
WT	4.63	3.84	4.31	3.54	1.67	2.34
KO	1.03	1.12	0.94	0.91	0.84	0.89

## Sheet: Fig. 4
Fig. 4A
H3K9me3
FAS (-)	1.16176	1.06165	0.94364	0.832954
FAS (+)	0.440223	0.362564	0.38059	0.4526
ACC (-)	1.16841	1.06773	0.949044	0.814816
ACC (+)	0.388112	0.3775	0.352219	0.427663
SREBP1c (-)	1.0052	0.918587	0.991365	1.08484
SREBP1c (+)	0.502602	0.485481	0.546195	0.623079
Acox1 (-)	1.20523	1.10904	0.978954	0.70677
Acox1 (+)	1.24774	1.17228	1.01348	0.846342
H3K9me2
FAS (-)	0.934969	1.05921	0.878425	1.12739
FAS (+)	0.522315	0.579544	0.501038	0.41552
ACC (-)	1.07236	1.18986	0.908014	0.829772
ACC (+)	0.664705	0.655554	0.607429	0.62885
SREBP1c (-)	1.00133	0.908724	1.22426	0.865685
SREBP1c (+)	0.579112	0.51832	0.629341	0.616389
Acox1 (-)	1.07057	0.985128	1.00583	0.938471
Acox1 (+)	0.828391	0.938471	1.13162	1.04854
H3K9me1
FAS (-)	1.16631	0.896234	0.915066	1.02239
FAS (+)	3.14258	2.87179	2.97306	2.69811
ACC (-)	0.921991	0.854306	1.09644	1.12726
ACC (+)	2.25453	2.45007	1.7205	2.04603
SREBP1c (-)	1.04899	0.906892	1.18018	0.86394
SREBP1c (+)	3.40818	3.43189	2.82647	3.33804
Acox1 (-)	0.930645	1.0184	0.905197	1.14576
Acox1 (+)	1.09909	0.983709	0.970166	1.0398
Total H3
FAS (-)	1.09215	1.01197	0.918383	0.977499
FAS (+)	1.15442	1.06967	0.944202	1.04042
ACC (-)	1.0468	0.88025	1.06879	1.00416
ACC (+)	1.09125	1.10649	0.976698	0.874169
SREBP1c (-)	1.13561	0.872649	0.968264	1.02347
SREBP1c (+)	1.11224	0.928821	0.974999	0.922405
Acox1 (-)	1.07361	1.02988	0.915402	0.981103
Acox1 (+)	1.14272	1.28563	0.872046	0.974326
H3K9me3
FAS fasted	1.08431	0.924524	1.12255	0.868611
FAS refed	0.154618	0.126463	0.145267	0.142278
ACC Fasted	1.08737	0.889361	0.920724	1.10255
ACC refed	0.225444	0.204595	0.184391	0.166183
SREBP1c fasted	0.985227	0.85769	1.04865	1.10844
SREBP1c refed	0.189271	0.15162	0.200063	0.161379
Acox1 fasted	0.908117	1.02169	0.959896	1.1103
Acox1 refed	0.940142	0.966573	1.17361	1.24915
H3K9me2
FAS fasted	1.01637	0.941758	0.974969	1.0669
FAS refed	0.156413	0.179671	0.235439	0.191236
ACC Fasted	1.21092	1.06888	0.898821	0.821371
ACC refed	0.292418	0.224705	0.338237	0.191592
SREBP1c fasted	1.19783	0.907785	0.858817	1.03557
SREBP1c refed	0.582537	0.539772	0.646366	0.566608
Acox1 fasted	1.15201	1.04548	0.982248	0.820263
Acox1 refed	1.20094	0.98908	1.09745	0.843324
H3K9me1
FAS fasted	1.10397	1.05168	1.00187	0.842472
FAS refed	2.06008	1.97616	1.51856	1.67331
ACC Fasted	1.0353	0.829351	1.18925	0.946093
ACC refed	2.05631	2.29748	2.23466	1.95891
SREBP1c fasted	0.86411	0.952167	1.15612	1.02761
SREBP1c refed	1.77681	2.1724	1.89118	2.05521
Acox1 fasted	0.978328	0.894027	1.10068	1.02697
Acox1 refed	1.01987	1.05584	0.958195	1.22977
Total H3
FAS fasted	1.12013	0.941915	1.00255	0.935408
FAS refed	0.775752	0.988743	0.955063	0.854805
ACC Fasted	1.08647	1.02786	0.919964	0.965702
ACC refed	1.14842	1.07897	0.972418	1.05676
SREBP1c fasted	1.32902	0.758048	0.933267	0.979666
SREBP1c refed	1.13317	1.33826	0.784781	1.02127
Acox1 fasted	1.28655	0.878739	0.699069	1.13564
Acox1 refed	1.05227	0.968287	0.988633	1.10459
Fig. 4B
H3K4me3
FAS (-)	1.12979	1.04685	0.936954	0.886413
FAS (+)	5.68063	5.11967	5.41158	4.77682
ACC (-)	1.15269	1.06069	0.942791	0.843821
ACC (+)	3.95865	3.39876	3.77116	4.15546
SREBP1c (-)	0.991467	1.06263	0.912335	1.03357
SREBP1c (+)	5.38011	5.19685	5.1253	5.01982
Acox1 (-)	1.21031	1.04636	0.832418	0.910909
Acox1 (+)	1.13712	1.06835	0.886001	1.31529
H3K4me3
FAS fasted	1.01997	0.94509	1.06328	0.97166
FAS refed	6.62777	6.44653	6.27025	6.09879
ACC Fasted	1.12938	0.956296	1.04647	0.867857
ACC refed	6.61403	7.44117	6.8949	7.13805
SREBP1c fasted	1.08181	0.974985	1.05223	0.890972
SREBP1c refed	7.07854	6.65045	7.22727	7.48214
Acox1 fasted	1.12248	1.02576	0.874595	0.977173
Acox1 refed	1.04731	1.01163	0.862554	1.11472
Fig. 4C
H3K9me3
Blank	106.3	111.3	85.8	94.7
Control	112.8	98.4	86.1	82.2
JMJD1C	108.7	99.2	84.3	100.8
H3K9me2
Blank	109.8	89.51	98.5	111.3
Control	70.2	75.4	86.3	98.3
JMJD1C	1.8	5.3	2.4	9.7
H3K9me1
Blank	107.5	88.1	95.67	101.3
Control	69.5	76.8	84.3	91.3
JMJD1C	45.8	58.3	64.1	43.2
Fig. 4D
FAS
WT k9me3	1.00138	0.953954	0.853813	1.19085
KO k9me3	3.23103	2.64266	2.48284	2.97315
WT k9me2	1.08637	0.97233	0.913527	1.02777
KO k9me2	2.08424	1.69293	1.89148	1.8019
WT k9me1	1.66446	0.989693	0.719493	0.626355
KO k9me1	3.12759	2.81875	3.06323	3.21552
WT H3	1.10095	0.965098	0.906732	1.02722
KO H3	1.17997	0.925784	0.999132	1.07829
mGPAT
WT k9me3	0.945751	1.14039	0.907225	1.00663
KO k9me3	2.5483	2.61994	2.23385	2.4276
WT k9me2	1.14725	0.951436	1.01972	0.88159
KO k9me2	3.91274	4.0789	4.81715	4.65306
WT k9me1	1.0953	0.973552	1.02906	0.902082
KO k9me1	2.29952	2.51635	2.85073	2.93087
WT H3	1.21143	1.06194	0.899197	0.82743
KO H3	1.3165	1.02577	0.937382	0.799245
Acox1
WT k9me3	0.834676	1.17226	1.02761	0.96546
KO k9me3	0.907072	1.10902	0.882268	0.846328
WT k9me2	1.07977	0.707464	0.901706	1.31106
KO k9me2	1.14928	1.2664	1.32017	1.25765
WT k9me1	1.07597	0.976459	0.936682	1.01089
KO k9me1	1.20216	0.949758	1.05382	0.832563
WT H3	1.2441	1.16886	0.826506	0.760541
KO H3	1.02463	1.18517	0.936336	0.976098
H3K4me3 FAS
WT	1.14346	0.94829	0.848743	1.05951
KO	1.11992	1.03054	0.90966	0.961527
H3K4me3 mGPAT
WT	1.28211	0.96495	0.912898	0.840037
KO	1.19626	1.14752	1.02706	0.97842
H3K4me3 Acox1
WT	0.790957	1.24114	0.902295	1.0656
KO	0.807577	1.09556	0.841871	0.934114

## Sheet: Fig. 6
Fig. 6A
mRNA levels
JMJD1C	(-)	1.05745	0.97982	1.07967	0.883063
	(+)	1.44452	1.13335	0.818236	0.737435
mRNA levels
JMJD1C	fasted	1.05961	1.03064	0.909748
	refed	1.03064	1.15152	0.954977
Fig. 6B
aKG
(-)	5.21	4.98	5.11	4.83
(+)	14.43	16.07	17.21	15.04
aKG
fasted	0.58	0.61	0.49
refed	2.24	1.76	1.89
Fig. 6C
mRNA levels
FAS	(-)	1.02406	0.916557	1.08245	1.02406	0.885336	1.06754
	(+)	1.62935	1.55218	1.40863	1.69854	1.77067	1.99211
	(-) + DMKG	0.797909	0.803459	0.803459	0.69462	0.837579	0.749654
	(+) + DMKG	2.38551	2.25683	2.25683	2.13509	2.38551	2.30425
mRNA levels
FAS	(-)	1.06441	0.939559	1.04251	1.02815	0.952675	0.972693
	(+)	1.97254	1.86614	2.32956	2.21923	2.0421	2.14363
	(+) + 10 mM DMKG	2.56695	2.49676	2.37851	2.23466	2.67596	2.90806
	(+) + 20 mM DMKG	2.98982	3.03155	3.18227	3.45828	2.809	2.92829
SREBP1c	(-)	1.20748	0.960597	1.02243	0.940828	0.93433	0.93433
	(+)	1.66094	1.62676	1.71952	1.78016	1.70764	2.08783
	(+) + 10 mM DMKG	2.43176	2.51752	2.10235	2.26892	2.34893	2.36527
	(+) + 20 mM DMKG	2.95264	2.71698	2.71698	2.91199	2.81279	2.62443
ACC	(-)	1.10925	0.932768	1.04217	1.05672	0.932768	0.926324
	(+)	2.02734	2.15784	2.17285	2.41093	2.39428	2.53079
	(+) + 10 mM DMKG	2.56612	2.6937	2.51331	2.58397	2.53079	2.7503
	(+) + 20 mM DMKG	3.13744	3.40957	3.27068	3.48121	2.9477	3.27068
Acox1	(-)	1.13871	1.01214	0.944356	0.772391	1.05512	1.07729
	(+)	0.984459	0.984459	0.816431	0.827828	0.905887	1.01918
	(+) + 10 mM DMKG	1.13871	1.00514	1.10757	0.977659	0.957539	0.937833
	(+) + 20 mM DMKG	1.29003	0.875029	0.984459	0.937833	0.857021	0.887244
Fig. 6D
H3k9me3
FAS	(-)	1.08393	0.970143	0.898923	1.04701
	(+)	0.410732	0.185086	0.340628	0.261751
	(+) + 10 mM DMKG	0.195639	0.232656	0.239197	0.215576
ACC	(-)	1.05349	0.942902	1.17705	0.826553
	(+)	0.541555	0.508803	0.362281	0.335685
	(+) + 10 mM DMKG	0.340371	0.347523	0.313205	0.306759
SREBP1c	(-)	1.01652	1.0451	0.848888	1.08948
	(+)	0.474226	0.193935	0.321668	0.221234
	(+) + 10 mM DMKG	0.268621	0.213698	0.163079	0.172378
Acox1	(-)	1.18448	1.09753	0.820319	0.89767
	(+)	1.14414	1.12059	0.873123	0.942299
	(+) + 10 mM DMKG	1.12059	0.867092	0.843382	1.29617
H3k9me2
FAS	(-)	0.918478	1.0262	1.27219	0.783126
	(+)	0.730683	0.644976	0.553754	0.627339
	(+) + 10 mM DMKG	0.215733	0.269306	0.224894	0.305092
ACC	(-)	1.17018	1.05463	0.850705	0.92449
	(+)	0.545908	0.405207	0.488602	0.446499
	(+) + 10 mM DMKG	0.333725	0.315723	0.278689	0.26549
SREBP1c	(-)	1.0676	1.32351	0.765444	0.843447
	(+)	0.86117	0.729191	0.639213	0.630413
	(+) + 10 mM DMKG	0.393482	0.439632	0.377453	0.342546
Acox1	(-)	1.1106	1.00789	0.966832	0.914679
	(+)	1.15776	0.933899	0.74295	1.09531
	(+) + 10 mM DMKG	1.18209	1.09531	1.02907	0.960154
H3k9me1
FAS	(-)	1.1316	1.08551	0.971556	0.811334
	(+)	4.5579	3.09163	3.91325	2.86467
	(+) + 10 mM DMKG	5.19948	3.96788	6.76631	6.90848
ACC	(-)	1.01133	1.17794	0.924189	0.886541
	(+)	2.38876	2.65049	3.4492	3.19598
	(+) + 10 mM DMKG	3.57083	4.36584	3.88055	4.5829
SREBP1c	(-)	1.23765	1.0264	0.925047	0.810902
	(+)	3.13312	2.59836	2.78485	2.47529
	(+) + 10 mM DMKG	5.60844	5.12517	4.8487	4.91639
Acox1	(-)	1.06096	1.04635	0.956187	0.936509
	(+)	0.989907	1.06096	0.923615	0.838199
	(+) + 10 mM DMKG	1.06096	0.9109	1.02482	0.93004

## Sheet: Fig. 7
Fig 7A
JMJD1C activity
(-)	38735	40412	51914	59862
(+)	196238	212210	207913	212336
JMJD1C activity
fasted	15924	20287	25416
refed	67385	74710	48814
Fig. 7C
Luciferase
EV	3646	2497	2701	3368	3443	2537
JMJD1C	12707	10772	11651	12974	11628	10955
s188a	11511	11206	11348	11667	12047	10957
s188d	10708	11846	10757	12117	12045	10844
s604a	11363	11997	12477	11505	10660	11687
s604d	11193	12118	11687	12516	11685	12305
s2053a	10890	12224	11415	11382	11236	10827
s2053d	11016	11778	11920	11523	11431	11860
t505a	5931	6681	6097	5676	5496	5913
t505d	14014	13798	13150	12722	14700	14595
Fig. 7F
mRNA levels
FAS	Vehicle	0.910301	1.01707	0.837648	1.01707	1.21792
	Rapamycin	0.140089	0.252511	0.0793523	0.433594	0.652665
SREBP1c	Vehicle	1.45893	0.867487	1.27891	0.694918	0.699751
	Rapamycin	0.179856	0.150196	0.168979	0.184912	0.198184
ACC	Vehicle	1.46847	1.20107	0.843417	0.694631	0.79241
	Rapamycin	0.396205	0.202265	0.300267	0.168909	0.272498
Acly	Vehicle	1.41712	1.20828	0.890668	0.708559	0.775371
	Rapamycin	0.54827	0.195191	0.0837922	0.359225	0.467475
Acox1	Vehicle	1.06862	0.930291	0.904852	0.798716	1.29752
	Rapamycin	1.25332	0.898602	1.004	0.892395	1.24466
mRNA levels
FAS	Control	1.10605	0.989941	0.886022	0.949615	1.06837
	shRAPTOR	0.202419	0.219976	0.169037	0.257995	0.232518
SREBP1c	Control	1.24706	1.08563	0.757089	0.746666	1.16355
	shRAPTOR	0.146456	0.147474	0.146456	0.118959	0.150573
ACC	Control	1.12648	1.26735	0.693429	1.08811	0.824631
	shRAPTOR	0.201915	0.20052	0.211954	0.189704	0.17216
Acly	Control	0.868195	0.930509	1.12201	0.917698	1.16158
	shRAPTOR	0.296497	0.240831	0.242506	0.232627	0.232627
Acox1	Control	1.12733	1.02308	0.693954	1.31304	0.842596
	shRAPTOR	1.11181	1.11955	0.813894	0.954563	0.78617
Fig. 7J
ChIP
EV	1.04703	0.937121	0.997444	1.0184
WT	10.1704	13.3273	9.22985	13.1438
T505A	2.21347	1.43029	3.02368	1.0915
T505D	17.2235	19.648	14.3831	23.3655
Fig. 7K
Refed
FAS	WT	1.04521	0.955143	0.786647	1.1678	1.04521
	KO + GFP	0.28793	0.179716	0.148012	0.0724831	0.10322
	KO+JMJD1C	0.621484	0.860823	0.670723	0.770458	0.647876
	KO+T505D	1.24297	1.31384	1.27791	1.03082	1.01663
ACC	WT	0.984867	0.964599	0.857377	1.09278	1.10038
	KO + GFP	0.158	0.14539	0.0926542	0.128336	0.126569
	KO+JMJD1C	0.839732	0.918913	0.875392	0.938222	0.762073
	KO+T505D	1.28165	1.14711	1.15509	1.07773	1.13918
SREBP1c	WT	0.952755	1.08687	0.841	1.13302	0.986354
	KO + GFP	0.486387	0.476378	0.361027	0.414711	0.453815
	KO+JMJD1C	0.795634	0.790138	0.846849	0.939638	0.757951
	KO+T505D	1.20596	1.37571	1.22279	1.1409	1.32885
Acox1	WT	0.971435	0.951443	0.984995	0.944871	1.14726
	KO + GFP	0.925425	1.01269	0.857488	1.03397	0.971435
	KO+JMJD1C	0.971435	0.869458	0.822558	0.794538	1.13933
	KO+T505D	1.01973	1.05569	0.951443	0.931862	0.78905
Fasted
FAS	WT	1.05187	0.947994	1.05918	0.836797	1.10416
	KO + GFP	0.791659	0.981425	0.981425	1.00902	0.915702
	KO+JMJD1C	1.15906	0.922071	0.967914	0.961228	0.860323
	KO+T505D	2.68133	2.83422	2.62615	2.85393	3.23317
ACC	WT	0.979165	1.0137	1.17253	0.83487	0.99974
	KO + GFP	0.858342	0.939278	0.789836	0.945811	0.959014
	KO+JMJD1C	1.0137	1.02075	0.870324	0.965685	0.992834
	KO+T505D	2.7125	2.28093	2.69377	2.11349	2.75037
SREBP1c	WT	1.02946	1.02946	1.10335	0.953883	0.883857
	KO + GFP	0.769442	1.04383	0.753607	0.890004	1.08816
	KO+JMJD1C	1.02946	0.953883	0.818971	0.967199	0.947294
	KO+T505D	2.58808	2.14635	2.3004	2.25306	1.90777
Acox1	WT	0.968614	1.02384	1.15989	0.879036	0.968614
	KO + GFP	0.968614	0.961923	0.961923	0.94868	0.968614
	KO+JMJD1C	0.820169	0.879036	0.961923	0.988966	0.975351
	KO+T505D	0.975351	0.961923	0.797742	1.07474	0.975351

## Sheet: Supplementary Fig. 2
Figure S2A
GTT
WT 0	95	104	101	97	96
WT 15	290	295	302	286	293
WT 30	275	288	296	282	284
WT 45	215	222	227	210	231
WT 60	192	198	202	196	184
WT 120	114	118	125	123	111
KO 0	108	101	102	104	101
KO 15	294	295	301	295	300
KO 30	292	294	299	295	294
KO45	222	218	226	218	227
KO 60	196	195	206	204	198
KO 120	120	116	122	117	119
AUC
WT	380.968	395.161	404.194	385.161	386.774
JMJD1C-LKO	397.419	393.226	405.161	397.742	399.677
Figure S2B
ITT
WT 0	96	98	94	99	98
WT 15	78	76	79	82	75
WT 30	56	54	59	52	56
WT 45	51	49	56	50	54
WT 60	48	45	49	46	51
WT 120	54	56	64	53	62
KO 0	98	102	98	96	101
KO 15	74	76	77	75	77
KO 30	55	56	57	52	58
KO45	52	51	53	49	54
KO 60	49	44	52	46	50
KO 120	56	55	59	58	61
AUC
WT	123.548	121.935	129.355	123.226	127.742
JMJD1C-LKO	123.871	123.871	127.742	121.29	129.355
Figure S2C
Liver triglycerides
WT	236	254	261	247	263
JMJD1C-LKO	136	120	125	131	126
Figure S2D
Glycogen
WT	3.84	3.92	3.85	3.81	3.86	3.83	3.98	3.91
JMJD1C-LKO	3.95	3.97	3.83	3.88	3.83	3.94	3.84	3.95
Figure S2E
Lean mass
WT	55.2	55.8	56.4	57.2	56.1	59.4	58.3	55.3
JMJD1C-LKO	55.8	56.2	55.4	56.8	56.7	58.6	58.7	56.4
Fat mass
WT	40.3	43.2	42.1	44.7	43.5	44.2	39.7	42.6
JMJD1C-LKO	39.6	44.1	40.7	43.2	40.2	43.5	42.3	40.7
Figure S2F
Triglycerides
WT	561	504	590	585	475	385	356	503
JMJD1C-LKO	213	219	227	206	237	199	206	185
Figure S2G
Glycogen
WT	13.2	21.8	29.3	25.3	22.9	21.8	26.3	18.4
JMJD1C-LKO	45.9	31.5	38.3	36.4	43.7	32.1	40.3	37.6
Figure S2H
GTT
WT 0	118	126	115	120	121	114	122	125
WT 15	384	321	364	351	391	326	328	324
WT 30	501	514	496	521	487	503	495	514
WT 45	536	524	514	557	521	521	516	532
WT 60	461	446	435	481	441	435	431	421
WT 90	387	346	333	395	335	326	319	316
WT 120	301	292	286	314	276	264	261	263
KO 0	105	115	120	116	107	113	114	123
KO 15	253	286	274	276	261	285	274	295
KO 30	308	324	314	295	294	296	294	316
KO45	261	294	281	282	274	291	286	299
KO 60	259	293	275	278	269	285	281	294
KO 90	249	281	264	259	254	276	264	275
KO 120	231	267	234	238	221	229	231	234
AUC
WT	840	802.812	794.688	831.34	803.75	797.3	792.5	779.688
JMJD1C-LKO	520.625	581.25	550.625	545	525	554.688	525.74	573.75
ITT
WT 0	225	234	221	238	235	231	226	220
WT 15	198	201	206	215	213	208	207	205
WT 30	164	192	185	196	194	191	184	176
WT 45	154	186	175	184	184	184	181	175
WT 60	152	184	174	182	180	179	186	170
WT 90	156	184	176	186	185	187	185	174
KO 0	215	212	205	201	208	211	219	205
KO 15	168	165	169	159	154	169	175	164
KO 30	143	154	149	154	144	149	161	143
KO45	130	143	121	128	125	120	135	124
KO 60	128	141	117	132	131	124	134	129
KO 90	130	142	122	135	137	131	136	134
AUC
WT	265.57	298.987	287.848	304.051	301.519	298.734	295.949	283.544
JMJD1C-LKO	203.111	212.667	196.222	202	199.778	200.889	213.333	199.778

## Sheet: Supplementary Fig. 3
Figure S3A
mRNA levels
FAS	WT Chow	0.83299	1.01845	0.930689	1.17803	1.03985
	WT High Cholesterol	0.681304	0.761213	0.838784	0.771839	0.782613
	LKO Chow	0.495299	0.584944	0.626928	0.340652	0.545772
	LKO High Cholesterol	0.545772	0.55724	0.471841	0.360076	0.502213
ACC	WT Chow	0.759013	1.11899	1.09596	0.967408	1.05863
	WT High Cholesterol	0.764292	0.656195	0.703292	0.830583	0.674643
	LKO Chow	0.518421	0.442024	0.429937	0.332678	0.395623
	LKO High Cholesterol	0.511284	0.451312	0.334992	0.295698	0.297755
ACLY	WT Chow	0.917648	1.03241	0.862151	1.01819	1.1696
	WT High Cholesterol	0.657933	0.622443	0.690643	0.67643	0.671758
	LKO Chow	0.357499	0.309072	0.315566	0.313386	0.2924
	LKO High Cholesterol	0.338215	0.280488	0.25279	0.215538	0.25279
ACOX1	WT Chow	0.915587	0.954468	0.967792	0.830913	1.33124
	WT High Cholesterol	0.967792	1.24209	0.802609	1.10402	0.921956
	LKO Chow	1.14296	1.08882	1.27701	0.902982	0.961107
	LKO High Cholesterol	1.35921	1.03009	0.934826	0.890551	1.01591
Figure S3B
WT
FAS Vehicle	0.924048	1.13764	0.98353	1.17776	0.777029
FAS T0901317	2.59555	2.43858	1.90005	2.22845	2.24395
ACC Vehicle	1.02279	0.974344	0.860057	1.27677	0.866039
ACC T0901317	2.75586	2.77503	2.6072	2.75586	2.57131
ACLY Vehicle	1.11548	1.04078	0.881274	0.984636	0.977834
ACLY T0901317	2.0529	3.15505	2.37456	2.40771	2.2621
ACOX1 Vehicle	1.03986	0.997501	0.970225	1.06171	0.930702
ACOX1 T0901317	0.804626	0.990611	0.911548	0.911548	0.862377
KO
FAS Vehicle	1.34002	1.00156	1.05867	0.703321	0.896425
FAS T0901317	1.52865	1.42628	1.46638	1.60465	1.40664
ACC Vehicle	1.18841	1.01328	0.863961	0.906914	1.02743
ACC T0901317	1.2475	1.34634	1.38419	1.36513	1.23888
ACLY Vehicle	1.1943	1.14565	1.06155	0.777097	0.821406
ACLY T0901317	1.41046	1.59789	1.36242	1.39104	1.4602
ACOX1 Vehicle	1.23545	0.94281	0.855618	0.962621	1.0035
ACOX1 T0901317	0.843839	1.05339	0.982847	0.955971	0.83801
Fig. S3C
SREBP-1c
GFP WT	23153	24440	19673	24082	21048
GFP JMJD1C-LKO	3714	4827	5539	6607	5398
Ad-SREBP-1c WT	36199	37804	34020	37661	33192
Ad-SREBP-1c JMJD1C-LKO	33154	35654	37848	36016	35499
WT
FAS GFP	0.979969	0.824052	1.24903	0.88934	1.05761
FAS SRE	2.20504	2.56829	2.05738	2.73361	2.46367
ACC GFP	1.08726	1.14132	1.00048	0.763499	1.00744
ACC SRE	2.33059	2.56809	2.75241	3.18368	3.0329
ACLY GFP	1.27279	0.9	0.863338	0.951316	1.01255
ACLY SRE	2.88385	2.31017	2.21606	1.7029	1.88949
ACOX1 GFP	0.926864	0.87081	1.19784	0.939803	1.06469
ACOX1 SRE	1.02132	1.12539	1.05003	0.920462	1.09462
KO
FAS GFP	0.991672	1.01955	0.912524	1.07768	0.998569
FAS SRE	1.17116	1.35466	1.13913	1.37357	1.2905
ACC GFP	1.10973	1.1649	0.92672	0.763239	1.03541
ACC SRE	1.36624	1.29254	1.41442	1.45418	1.36624
ACLY GFP	1.0353	1.10961	0.858595	0.82362	1.17288
ACLY SRE	1.34728	1.47432	1.64724	1.45402	1.45402
ACOX1 GFP	0.921881	1.17499	0.902909	1.05896	0.941252
ACOX1 SRE	0.860146	1.09631	0.93475	0.928294	1.08874

## Sheet: Supplementary Fig. 4
Figure S3A
mRNA levels
Pck1	WT fasted	1.1699	0.766516	0.911546	0.640108	1.51193
	WT refed	0.139312	0.24088	0.186389	0.20825	0.331341
	LKO fasted	1.20279	1.01846	0.653558	0.644561	0.956866
	LKO refed	0.211157	0.224749	0.229472	0.212626	0.217093
G6pc	WT fasted	1.27949	0.990047	0.734874	0.956322	1.03927
	WT refed	0.29029	0.198274	0.284316	0.298451	0.396548
	LKO fasted	0.798613	1.06111	0.838317	0.709841	1.13726
	LKO refed	0.286294	0.259817	0.284316	0.306842	0.25624
GK	WT fasted	1.16664	0.819238	0.902722	0.960831	1.15057
	WT refed	0.390218	0.275926	0.308289	0.233639	0.382188
	LKO fasted	0.848128	1.17475	0.974243	1.00163	1.11911
	LKO refed	0.323616	0.168679	0.224122	0.18331	0.188463
Pgc1a	WT fasted	1.27834	0.792386	0.729144	0.982327	1.2178
	WT refed	0.200862	0.195369	0.164285	0.107639	0.157593
	LKO fasted	1.3419	1.08996	1.10518	0.99604	1.29619
	LKO refed	0.348753	0.30445	0.315186	0.280151	0.165428
